# Supplementary material for: Evaluation of Indonesian mangrove Xylocarpus granatum leaves ethyl acetate extract as potential anticancer drug
Source: Sci Rep. 2021 Mar 16;11:6080. doi: 10.1038/s41598-021-85383-3 (PMC7971038; doi:10.1038/s41598-021-85383-3)
Supplement: Supplementary file 2 — Supplementary Information 2. [file 41598_2021_85383_MOESM2_ESM.xlsx]

## Sheet: Preliminary Tests
Phytochemical Compound
X.granatum Leaves Extract	Phenolic Compound			Quinone	Steroid	Triterpenoids	Alkaloids
	Flavonoid	Tannin	Saponin				Mayer	Wagner	Dragendorf
	x	v	vvv	x	v	x	x	x	x
Cytotoxicity and Lethality
Sample at 500 ppm	MCF-7					Hela					BSLT
	Run 1	Run 2	Run 3	Averaged Run	%Inhibition for Averaged Run	Run 1	Run 2	Run 3	Averaged Run	%Inhibition for Averaged Run	LC50 (ppm)
X.granatumLeaves Water Extract	0.43	0.391	0.356	0.392333	44.4025	0.187	0.093	0.11	0.13	64.8014	408.243
X.granatumLeaves Ethanol Extract	0.166	0.185	0.181	0.177333	74.8701	0.039	0.062	0.055	0.052	85.9206	351.52
X.granatumLeaves Ethyl Acetate Extract	0.019	0.025	0.027	0.0236667	96.6462	0.026	0.026	0.026	0.026	92.9603	64.02
Doxorubicin Drug Control (Dox)	0.039	0.047	0.041	0.0423333	94.0009	0.014	0.016	0.017	0.0156667	95.7581	-
Cell control	0.677	0.656	0.784	0.705667	0	0.373	0.373	0.362	0.369333	0	-
	Run 1	Run 2	Run 3	Averaged Run	%Inhibition for Averaged Run	Run 1	Run 2	Run 3	Averaged Run	%Inhibition for Averaged Run
Water Extract Absorbance (A)	0.43	0.391	0.356	0.392333	44.4025	0.187	0.093	0.11	0.13	64.8014
%Inhibition Result for Each Run	36.4845	40.3963	54.5918	%Inhibition Average	%Inhibition Stdev	49.866	75.067	69.6133	%Inhibition Average	%Inhibition Stdev
				43.8242	9.52795				64.8487	13.2589
	Run 1	Run 2	Run 3	Averaged Run	%Inhibition for Averaged Run	Run 1	Run 2	Run 3	Averaged Run	%Inhibition for Averaged Run
Ethanol Extract	0.166	0.185	0.181	0.177333	74.8701	0.039	0.062	0.055	0.052	85.9206
%Inhibition Result for Each Run	75.4801	71.7988	76.9133	%Inhibition Average	%Inhibition Stdev	89.5442	83.378	84.8066	%Inhibition Average	%Inhibition Stdev
				74.7307	2.6383				85.9096	3.2277
	Run 1	Run 2	Run 3	Averaged Run	%Inhibition for Averaged Run	Run 1	Run 2	Run 3	Averaged Run	%Inhibition for Averaged Run
Ethyl Acetate Extract	0.019	0.025	0.027	0.0236667	96.6462	0.026	0.026	0.026	0.026	92.9603
%Inhibition Result for Each Run	97.1935	96.189	96.5561	%Inhibition Average	%Inhibition Stdev	93.0295	93.0295	92.8177	%Inhibition Average	%Inhibition Stdev
				96.6462	0.508263				92.9589	0.122289
	Run 1	Run 2	Run 3	Averaged Run	%Inhibition for Averaged Run	Run 1	Run 2	Run 3	Averaged Run	%Inhibition for Averaged Run
Doxorubicin	0.039	0.047	0.041	0.0423333	94.0009	0.014	0.016	0.017	0.0156667	95.7581
%Inhibition Result for Each Run	94.2393	92.8354	94.7704	%Inhibition Average	%Inhibition Stdev	96.2466	95.7105	95.3039	%Inhibition Average	%Inhibition Stdev
				93.9484	0.99979				95.7537	0.472873

## Sheet: Total Phenolic Content
Gallic Acid Std			X. granatum
Abs (A)	Concentration (ppm)		Abs (A)	Concentration (ppm)
0.0017	0		0.2931	27.7972
0.0094	6.25		0.3043	28.5804
0.0637	12.5		0.3064	28.7273
0.1984	25		Avg (ppm)=	28.3683
0.4549	50		Stdev (ppm)=	0.500004
1.4184	100

## Sheet: Flavonoid Content
Quercetin Std			X. granatum
Abs (A)	Concentration (ppm)		Abs (A)	Concentration (ppm)
-0.0012	0		0.146	23.806
0.0419	6.25		0.1586	25.6866
0.0837	12.5		0.1438	23.4776
0.1688	25		Avg (ppm)=	24.3234
0.3078	50		Stdev (ppm)=	1.19191
0.5664	100
1.3628	200

## Sheet: DPPH
DPPH Std
Abs (A)	Concentration (ppm)
0.0002	0
0.1021	6.25
0.2496	12.5
0.4633	25
0.9437	50
1.7542	100
Sample	Concentration	Abs (A)			%inhibit			IC50						Total (%Inhibition Average, then IC50)
		Run 1	Run 2	Run 3	Run 1	Run 2	Run 3	Run 1	Run 2	Run 3	Average	Stdev		mean	stdev	IC50
Ascorbic Acid	6.25	0.981	1.0018	0.9926	44.0771	42.8913	43.4158	6.85587	7.64066	7.20861	7.23504	0.393062		43.4614	0.594177	7.23267
	12.5	0.7236	0.7756	0.8068	58.7504	55.7861	54.0075							56.1814	2.39603
	25	0.2224	0.2648	0.1247	87.3219	84.9048	92.8913							88.3727	4.09565
	50	0.0731	0.0682	0.0902	95.8329	96.1122	94.8581							95.601	0.658422
	100	0.061	0.0607	0.0661	96.5226	96.5397	96.2319							96.4314	0.173002
86Ea U(II)	6.25	0.9859	0.9858	0.9661	43.7977	43.8034	44.9265	70.658	88.2882	95.8571	84.9344	12.93		44.1759	0.650027	83.6659
	12.5	0.9865	0.9809	0.9965	43.7635	44.0828	43.1935							43.6799	0.450504
	25	0.9921	0.9692	0.9972	43.4443	44.7497	43.1536							43.7825	0.850142
	50	0.8574	0.9512	0.9507	51.123	45.7759	45.8044							47.5677	3.07899
	100	0.8441	0.8511	0.8608	51.8812	51.4822	50.9292							51.4309	0.47807

## Sheet: BSLT
X. granatum
Concentration (ppm)	log (concentration ppm)	A. salina Starting Amount			A. salina Dead Amount			%Mortality					Probit					log(LC50)
		Run 1	Run 2	Run 3	Run 1	Run 2	Run 3	Run 1	Run 2	Run 3	mean	stdev	86 1	86 2	86 3	mean	Avg log(LC50)	Run 1	Run 2	Run 3	mean	stdev
0	#NUM!	10	10	10	0	0	0	0	0	0	0	0	0	0	0	0	489.26	83.2781	-101.853	0	-6.1915	92.7206
1.5625	0.19382	10	10	10	0	0	0	0	0	0	0	0	0	0	0	0
3.125	0.49485	10	10	10	0	1	0	0	10	0	3.33333	5.7735	0	3.72	0	3.25
6.25	0.79588	10	10	10	1	0	0	10	0	0	3.33333	5.7735	3.72	0	0	3.25	Avg LC50	LC50 (ppm)
12.5	1.09691	10	10	10	0	0	0	0	0	0	0	0	0	0	0	0	#NUM!	Run 1	Run 2	Run 3	mean	stdev
25	1.39794	10	10	10	0	0	0	0	0	0	0	0	0	0	0	0		1.89732e+83	1.40399e-102	1	6.43431e-07	5.25484e+92
50	1.69897	10	10	10	1	0	0	10	0	0	3.33333	5.7735	3.72	0	0	3.25
100	2	10	10	10	0	0	0	0	0	0	0	0	0	0	0	0
														473.247	#NUM!	1 ppm = 1 ug/mL

## Sheet: hADSC MTT
Plate 96-Well
Abs		1	2	3	4	5	6	7	8	9	10	11	12
A		1.425	1.23	1.352	0.62	0.562	0.746	0.984	0.738	0.94	0.716	0.083	0.106
B		1.069	1.253	1.187	1.546	0.965	1.352	0.076	0.056	0.063	1.44	0.055	0.073
C		1.318	1.143	1.39	1.293	0.976	1.023	0.436	0.321	0.321	1.322	0.048	0.056
D		1.222	0.992	0.97	0.845	0.776	0.995	0.388	0.32	0.411	1.545	0.046	0.044
E		1.145	1.26	1.407	0.985	0.695	0.862	0.225	0.221	0.156	1.222	0.04	0.038
F		1.205	1.223	1.139	0.732	0.664	0.584	0.089	0.067	0.067	0.033	0.032	0.034
G		1.207	1.056	1.135	0.734	0.659	0.435	0.297	0.245	0.174	0	-0.006	-0.005
H		0.699	0.708	1.105	0.517	0.725	0.264	0.49	0.529	0.507	-0.003	-0.01	-0.013
																					X.Granatum IC50
									1.38225												Run 1	Run 2	Run 3	Averaged Run 1-3
concentration (ppm)	log (concentration ppm)	Abs (A)						%Inhibition				%Viability				%Inhibition					5.39985	6.04379	14.6693	5.86288
		X. granatum			Cisplatin			X. granatum				X. granatum				Cisplatin
		Run 1	Run 2	Run 3	Run 1	Run 2	Run 3	Run 1	Run 2	Run 3	Averaged Run 1-3	Run 1	Run 2	Run 3	Averaged Run 1-3	Run 1	Run 2	Run 3	Averaged Run 1-3
1000	3	0.504	-0.92625	-0.2045																	IC50 Average	IC50 Stdev	Inhibit 0% OR Viable 100%
500	2.69897	1.473	0.892	1.279	0.003	-0.017	-0.01	-74.4227	-5.62463	-51.4506	-43.8326	174.423	105.625	151.451	143.833	91.0006	93.3689	92.54	92.3031		8.70431	5.17584	78.7397	78.7397
250	2.39794	1.237	0.92	0.967	0.38	0.265	0.265	-46.4772	-8.9402	-14.5056	-23.3077	146.477	108.94	114.506	123.308		61.9893	61.9893						1.89619
125	2.09691	0.801	0.732	0.951	0.344	0.276	0.367	5.15098	13.3215	-12.611	1.95382	94.849	86.6785	112.611	98.0462	54.0557	62.1078	51.3321	55.8319		Cisplatin IC50
62.5	1.79588	0.947	0.657	0.824	0.187	0.183	0.118	-12.1374	22.2025	2.42747	4.1642	112.137	77.7975	97.5725	95.8358	73.357		81.5275	76.2384		Run 1	Run 2	Run 3	Averaged Run 1-3
31.25	1.49485	0.698	0.63	0.55	0.055	0.033	0.033	17.3475	25.3996	34.8727	25.8733	82.6525	74.6004	65.1273	74.1267						9.53311	10.5625	17.9423	7.51679
15.625	1.19382	0.739	0.664	0.44	0.302	0.25	0.179	12.4926	21.3736	47.8982	27.2548	87.5074		52.1018	72.7452	64.8313	70.9888		71.7387		IC50 Average	IC50 Stdev
7.8125	0.89279	0.53	0.738	0.277	0.503	0.542	0.52	37.241	12.611	67.1995	39.0172	62.759		32.8005	60.9828	41.9775	37.3594	39.9645	39.7671		12.6793	4.58683
		Abs Ctrl Medium	Abs Ctrl hADSC	Abs Ctrl DMSO				8
		0.01	1.38225	0.8445				0.615385
								40.3197	209.68	124.216		91.0006	93.3689	92.54
								-74.4227	-5.62463	-51.4506		48.3718	61.9893	61.9893
								-46.4772	-8.9402	-14.5056		54.0557	62.1078	51.3321
								5.15098	13.3215	-12.611		73.357	73.8307	81.5275
								-12.1374	22.2025	2.42747		89.4612	92.0663	92.0663
								17.3475	25.3996	34.8727		64.8313	70.9888	79.3961
								12.4926	21.3736	47.8982		41.9775	37.3594	39.9645
								37.241	12.611	67.1995

## Sheet: HeLa MTT
MTT 96-cell Plate
Abs	1	2	3	4	5	6	7	8	9	10	11	12
A	0.11	0.069	0.081	0.103	0.126	0.119	0.173	0.16	0.141	0.123	0.049	0.106
B	0.06	0.065	0.079	0.067	0.115	0.107	0.728	0.416	0.329	0.204	0.046	0.088
C	0.081	0.096	0.105	0.133	0.148	0.174	0.401	0.312	0.191	0.476	0.044	0.054
D	0.076	0.094	0.095	0.095	0.136	0.145	0.068	0.057	0.064	0.29	0.044	0.044
E	0.112	0.142	0.169	0.117	0.181	0.181	0.067	0.053	0.091	0.139	0.05	0.044
F	0.108	0.115	0.108	0.132	0.172	0.181	0.069	0.066	0.054	0.061	0.044	0.051
G	0.169	0.236	0.19	0.115	0.171	0.268	0.068	0.055	0.05	0.044	0.043	0.045
H	0.477	0.343	0.309	0.139	0.178	0.171	0.094	0.106	0.06	0.04	0.041	0.043
Sample	Conc (ppm)	Log(conc ppm)	Control Abs (A)				Sample Abs (A)
			HeLa	Medium	DMSO	Extract pulp	Run 1	1 w/o pulp	Run 2	2 w/o pulp	Run 3	3 w/o pulp	Average abs	STDEV abs	%Viability Avg	%Inhibition Avg	IC50 (avg)		%inhibit Run1	%inhibit Run 2	%inhibit Run 3	IC50 1	Average IC50
Cisplatin (CDDP)	100	2	0.324	0.061	0.173		0.068	0.068	0.057	0.057	0.064	0.064	0.063	0.00556776	14.5334	85.4666	0.84402		80.512	91.4121	84.4756	0.879832	1.85869
	50	1.69897	0.202	0.044	0.16		0.067	0.067	0.053	0.053	0.091	0.091	0.0703333	0.019218	21.8002	78.1998			81.5029	95.3757	57.7209	IC50 2	Stdev IC50
	25	1.39794	0.313	0.04	0.141		0.069	0.069	0.066	0.066	0.054	0.054	0.063	0.00793725	14.5334	85.4666			79.5211	82.4938	94.3848	2.83755	1.38432
	12.5	1.09691	0.441		0.123		0.068	0.068	0.055	0.055	0.05	0.05	0.0576667	0.00929157	9.24855				80.512	93.3939	98.3485	IC50 3
	6.25	0.79588					0.094	0.094	0.106	0.106	0.06	0.06	0.0866667	0.0238607	37.9851	62.0149			54.7481	42.8571	88.4393	3527.18
			Average	Average	Average
			0.3486	0.0483333	0.14925
Sample	Conc (ppm)	Log(conc ppm)	Control Abs (A)				Sample Abs (A)
			HeLa	Medium	DMSO	Extract pulp	Run 1	1 w/o pulp	Run 2	2 w/o pulp	Run 3	3 w/o pulp	Average abs	STDEV abs	%Viability Avg	%Inhibition Avg	IC50 (avg)		%inhibit Run1	%inhibit Run 2	%inhibit Run 3	IC50 1	Average IC50
X. granatum	1000	3	0.324	0.061	0.173	0.106	0.103	-0.003	0.126	0.02	0.119	0.013	0.01	0.0117898	-37.9851	137.985	466.706		150.867	128.076	135.012	4.40524	559.568
	500	2.69897	0.202	0.044	0.16	0.088	0.067	-0.021	0.115	0.027	0.107	0.019	0.00833333	0.0257164	-39.6367	139.637			168.704	121.14	129.067	IC50 2	Stdev IC50		489.779
	250	2.39794	0.313	0.04	0.141	0.054	0.133	0.079	0.148	0.094	0.174	0.12	0.0976667	0.0207445	48.8852	51.1148			69.6119	54.7481	28.9843	126.768	857.786
	125	2.09691	0.441		0.123	0.044	0.095	0.051	0.136	0.092	0.145	0.101	0.0813333	0.0266521	32.7002	67.2998			97.3576	56.73	47.8117	IC50 3
	62.5	1.79588				0.044	0.117	0.073	0.181	0.137	0.181	0.137	0.115667	0.0369504	66.7217	33.2783			75.5574		12.1387	1547.53
	31.25	1.49485				0.051	0.132	0.081	0.172	0.121	0.181	0.13	0.110667	0.0260832	61.7671	38.2329			67.6301	27.9934	19.0751
	15.625	1.19382	Average	Average	Average	0.045	0.115	0.07	0.171	0.126	0.268	0.223	0.139667	0.0774102	90.5037	9.49628			78.5301	23.0388
	7.8125	0.89279	0.3486	0.0483333	0.14925	0.043	0.139	0.096	0.178	0.135	0.171	0.128	0.119667	0.0207926	70.6854	29.3146			52.7663	14.1206	21.057
																				500 ppm (HeLa Stability)
																			1	2	3
																			108.851	67.9295	42.4319
																			mean	sd
																			73.0708	33.5067
																			6 ppm (Ethnogeography)			6.02853
																			1	2	3				0.780173
																			53.9017	10.2037	12.837				21.8449
																			mean	sd
																			25.6474	24.5043
									X1	559.568
						H0: IC50 extract <= IC50 CDDP			X2	1.85869	s1,2	857.787
						H1: IC50 extract > IC50 CDDP			s1	857.786	t	0.712228
						alpha < 0.05			s2	1.38432	v	3
						CI = 95%			n1	3	p-value	P> 0.10
									n2	2		NOT SIGNIFICANT

## Sheet: T47D MTT
Plate 96-Well
Abs	1	2	3	4	5	6	7	8	9	10	11	12
A	0.053	0.052	0.075	0.092	0.076	0.097	0.182	0.104	0.118	0.127	0.131	0.099
B	0.058	0.054	0.057	0.053	0.054	0.068	0.143	0.127	0.107	0.198	0.055	0.048
C	0.103	0.092	0.098	0.105	0.138	0.178	0.225	0.216	0.273	0.38	0.057	0.046
D	0.183	0.149	0.14	0.2	0.323	0.268	0.088	0.093	0.079	0.332	0.05	0.043
E	0.24	0.178	0.168	0.189	0.214	0.367	0.114	0.138	0.097	0.254	0.047	0.05
F	0.235	0.182	0.148	0.19	0.211	0.339	0.127	0.184	0.107	0.065	0.044	0.062
G	0.27	0.271	0.18	0.223	0.39	0.428	0.186	0.202	0.17	0.053	0.043	0.045
H	0.451	0.345	0.387	0.22	0.221	0.312	0.205	0.297	0.189	0.043	0.045	0.058
Sample	Conc (ppm)	Log(conc ppm)	Control Abs (A)				Sample Abs (A)
			HeLa	Medium	DMSO	Extract pulp	Run 1	1 w/o pulp	Run 2	2 w/o pulp	Run 3	3 w/o pulp	Average abs	STDEV abs	%Viability Avg	%Inhibition Avg	IC50 (avg)		%inhibit Run1	%inhibit Run 2	%inhibit Run 3	IC50 1	Average IC50
Cisplatin (CDDP)	100	2	0.324	0.065	0.182		0.088	0.088	0.093	0.093	0.079	0.079	0.0866667	0.0070946	19.2047	80.7953	30.0683		80.0194	77.1096	85.257	27.6302	31.0842
	50	1.69897	0.202	0.053	0.104		0.114	0.114	0.138	0.138	0.097	0.097	0.116333	0.0205994	36.4694	63.5306			64.8885	50.9214	74.7818	IC50 2	Stdev IC50
	25	1.39794	0.313	0.043	0.118		0.127	0.127	0.184	0.184	0.107	0.107	0.139333	0.0399541	49.8545	50.1455			57.323	24.1513	68.9622	46.4342	13.9476
	12.5	1.09691	0.441		0.127		0.186	0.186	0.202	0.202	0.17	0.17	0.186	0.016	77.0126	22.9874			22.9874	13.676	32.2987	IC50 3
	6.25	0.79588					0.205	0.205	0.297	0.297	0.189	0.189	0.230333	0.0582866	102.813				11.9302	-41.6101	21.2415	19.1881
			Average	Average	Average
			0.2255	0.0536667	0.13275
Sample	Conc (ppm)	Log(conc ppm)	Control Abs (A)				Sample Abs (A)
			HeLa	Medium	DMSO	Extract pulp	Run 1	1 w/o pulp	Run 2	2 w/o pulp	Run 3	3 w/o pulp	Average abs	STDEV abs	%Viability Avg	%Inhibition Avg	IC50 (avg)		%inhibit Run1	%inhibit Run 2	%inhibit Run 3	IC50 1	Average IC50
X. granatum	1000	3	0.324	0.065	0.182	0.099	0.092	-0.007	0.076	-0.023	0.097	-0.002	-0.0106667	0.0109697	-37.4394		139.612					29.2385	77.7635
	500	2.69897	0.202	0.053	0.104	0.048	0.053	0.005	0.054	0.006	0.068	0.02	0.0103333	0.0083865	-25.2182						119.593	IC50 2	SD IC50	489.779
	250	2.39794	0.313	0.043	0.118	0.046	0.105	0.059	0.138	0.092	0.178	0.132	0.0943333	0.0365559	23.6663	76.3337			96.8962	77.6916	54.4132	50.2311	66.6987
	125	2.09691	0.441		0.127	0.043	0.2	0.157	0.323	0.28	0.268	0.225	0.220667	0.0616144	97.1872						0.29098	IC50 3
	62.5	1.79588				0.05	0.189	0.139	0.214	0.164	0.367	0.317	0.206667	0.0963656	89.0398	10.9602			50.3395	35.7905		153.821
	31.25	1.49485				0.062	0.19	0.128	0.211	0.149	0.339	0.277	0.184667	0.0806494	76.2367	23.7633			56.741	44.5199
	15.625	1.19382	Average	Average	Average	0.045	0.223	0.178	0.39	0.345	0.428	0.383	0.302	0.109055	144.52				27.6431
	7.8125	0.89279	0.2255	0.0536667	0.13275	0.058	0.22	0.162	0.221	0.163	0.312	0.254	0.193	0.0528299	81.0863	18.9137			36.9544	36.3725	-16.5858
																						500 ppm (T47D MCF7 Stability)				(MCF-7 500 ppm)
																						Run 1	Run 2	Run 3		96.95
																						101.411	75.2304	82.7323
																						Average	Stdev
																						86.4578	13.4818
																						6 ppm (Ethnogeography)			6.02853
																						Run 1	Run 2	Run 3
																						21.4079	26.7222	-39.9454
																						Average	Stdev
																						24.0651	3.75778
			X1	77.7635
H0: IC50 extract <= IC50 CDDP			X2	31.0842	s1,2	59.0122
H1: IC50 extract > IC50 CDDP			s1	66.6987	t	0.968788
alpha < 0.05			s2	13.9476	v	4
CI = 95%			n1	3	p-value	P> 0.10
			n2	3		NOT SIGNIFICANT

## Sheet: HT-29 MTT
Absorbance 1
Wavelength: 595 nm
Plate 96-Well
											86	85
Abs	1	2	3	4	5	6	7	8	9	10	11	12
A	0.07	0.051	0.083	0.13	0.078	0.076	0.332	0.427	0.36	0.484	0.07	0.083
B	0.056	0.055	0.076	0.123	0.11	0.117	0.353	0.414	0.302	0.564	0.053	0.064
C	0.099	0.102	0.171	0.254	0.234	0.352	0.468	0.424	0.48	0.532	0.048	0.044
D	0.089	0.086	0.099	0.152	0.172	0.2	0.219	0.235	0.14	0.34	0.045	0.043
E	0.127	0.088	0.179	0.285	0.289	0.328	0.309	0.319	0.232	0.469	0.047	0.043
F	0.096	0.123	0.236	0.203	0.314	0.287	0.378	0.349	0.244	0.044	0.046	0.042
G	0.23	0.238	0.44	0.21	0.397	0.492	0.41	0.401	0.438	0.049	0.044	0.049
H	0.251	0.203	0.304	0.209	0.427	0.494	0.472	0.398	0.498	0.04	0.044	0.043
Sample	Conc (ppm)	Log(conc ppm)	Control Abs (A)				Sample Abs (A)
			HT-29	Medium	DMSO	Extract pulp	Run 1	1 w/o pulp	Run 2	2 w/o pulp	Run 3	3 w/o pulp	Average abs	STDEV abs	%Viability Avg	%Inhibition Avg	IC50 (avg)		%inhibisi 1	%inhibisi 2	%inhibisi 3	IC50 1	mean IC50
Cisplatin (CDDP)	100	2	0.324	0.044	0.332		0.219	0.219	0.235	0.235	0.14	0.14	0.198	0.0508626	39.3748	60.6252	68.9603		55.2443	51.1445	75.4868	92.9542	115.914
	50	1.69897	0.202	0.049	0.427		0.309	0.309	0.319	0.319	0.232	0.232	0.286667	0.047606	62.0943	37.9057			32.1831	29.6208	51.9132	IC50 2	SD IC50
	25	1.39794	0.313	0.04	0.36		0.378	0.378	0.349	0.349	0.244	0.244	0.323667	0.0705006	71.575	28.425			14.5029	21.9337	48.8384	138.873	32.4697
	12.5	1.09691	0.441		0.484		0.41	0.41	0.401	0.401	0.438	0.438	0.416333	0.0192959	95.3194	4.68056			6.30338	8.6095		IC50 3
	6.25	0.79588					0.472	0.472	0.398	0.398	0.498	0.498	0.456	0.0518845	105.483					9.3782	-16.2453	40.5534
			Average	Average	Average
			0.4346	0.0443333	0.40075
Sample	Conc (ppm)	Log(conc ppm)	Control Abs (A)				Sample Abs (A)
			HT-29	Medium	DMSO	Extract pulp	Run 1	1 w/o pulp	Run 2	2 w/o pulp	Run 3	3 w/o pulp	Average abs	STDEV abs	%Viability Avg	%Inhibition Avg	IC50 (avg)		%inhibisi 1	%inhibisi 2	%inhibisi 3	IC50 1	mean IC50
X. granatum	1000	3	0.324	0.044	0.332	0.07	0.13	0.06	0.078	0.008	0.076	0.006	0.0246667	0.0306159	-5.03929		37.6518		95.9857			1.17263	42.4978
	500	2.69897	0.202	0.049	0.427	0.053	0.123	0.07	0.11	0.057	0.117	0.064	0.0636667	0.00650641	4.95388	95.0461			93.4233	96.7544	94.9607	IC50 2	SD IC50	489.779
	250	2.39794	0.313	0.04	0.36	0.048	0.254	0.206	0.234	0.186	0.352	0.304	0.232	0.0631506	48.0868					63.7		55.7111	36.5556
	125	2.09691	0.441		0.484	0.045	0.152	0.107	0.172	0.127	0.2	0.155	0.129667	0.0241109	21.8654	78.1346			83.9426	78.8179	71.6433	IC50 3
	62.5	1.79588				0.047	0.285	0.238	0.289	0.242	0.328	0.281	0.253667	0.0237557	53.6385	46.3615				49.3509	39.3577	70.6095
	31.25	1.49485				0.046	0.203	0.157	0.314	0.268	0.287	0.241	0.222	0.0578878	45.5244	54.4756			71.1309	42.6888	49.6071
	15.625	1.19382	Average	Average	Average	0.044	0.21	0.166	0.397	0.353	0.492	0.448	0.322333	0.143479	71.2333	28.7667			68.8247	20.9088	-3.43355
	7.8125	0.89279	0.4346	0.0443333	0.40075	0.044	0.209	0.165	0.427	0.383	0.494	0.45	0.332667	0.149018	73.8811	26.1189				13.2217
																					6 ppm (Ethnogeography)			6.02853
																					1	2	3
																					61.4529	7.34272	-13.1701
																					Average	Stdev
																					34.3978	38.2617
			X1	42.4978	s1,2	42.3432
H0: IC50 extract <= IC50 CDDP			X2	115.914	t	-2.1235	2.1235
H1: IC50 extract > IC50 CDDP			s1	36.5556	v	4
alpha < 0.05			s2	32.4697	p-value	p>0.05 (2.1318)
CI = 95%			n1	3		NOT SIGNIFICANT
			n2	3

## Sheet: Anticanc-Antioxi Correlation
	Extract Concentration (ppm)	%Antioxidant Inhibition	%Anticancer Inhibition			%Cell Enhancement Activator
			HT-29	HeLa	T47D	hADSC
	0	44.726	#NUM!	#NUM!	#NUM!	#NUM!
	6.25	45.2035	18.6283	-19.8821	2.72141	19.3208
	12.5	45.681	30.7372	-8.65158	13.2713	32.6633
	25	46.636	42.8461	2.57895	23.8212	46.0059
	50	48.546	54.9551	13.8095	34.3711	59.3484
	70.7	50.1275	61.0069	19.4223	39.6438	66.0168
	100	52.366	67.064	25.04	44.921	72.691
	170	57.714	76.3338	33.6374	52.9973	82.9052
	200	60.006	79.1729	36.2705	55.4709	86.0336
	250	63.826	83.0711	39.8859	58.8672	90.3289
	400	75.286	91.2819	47.5011	66.0208	99.3761
	500	82.926	95.1801	51.1165	69.4171	103.671
	723.4	99.9938	101.633	57.1008	75.0388	110.781
	800	105.846	103.391	58.7316	76.5707	112.719
	1000	121.126	107.289	62.347	79.967	117.014
	1600	166.966	115.5	69.9621	87.1206	126.061
	1800	182.246	117.557	71.8705	88.9133	128.328
	2000	197.526	119.398	73.5775	90.5169	130.357
	2500	235.726	123.296	77.1929	93.9132	134.652
	3000	273.926	126.481	80.147	96.6882	138.161
	4000	350.326	131.507	84.8081	101.067	143.699
	8000	655.926	143.616	96.0386	111.617	157.042
	10000	808.726	147.514	99.654	115.013	161.337

[truncated: 2 more sheets: Ethnogeography Hypothesis, Stability HeLa Breast]
